# Supplementary material for: Genotypes and Variants of BKPyV in Organ Donors after Brain Death
Source: Int J Mol Sci. 2022 Aug 15;23(16):9173. doi: 10.3390/ijms23169173 (PMC9409029; doi:10.3390/ijms23169173)
Supplement: Supplementary file 1 [file ijms-23-09173-s001.zip]

Archive with 1 entries (1 files):
- ijms-1825515-supplementary.xlsx
