# Supplementary material for: Genotypes and Variants of BKPyV in Organ Donors after Brain Death
Source: Int J Mol Sci. 2022 Aug 15;23(16):9173. doi: 10.3390/ijms23169173 (PMC9409029; doi:10.3390/ijms23169173)
Supplement: Supplementary file 1 [file ijms-23-09173-s001.zip › ijms-1825515-supplementary.xlsx]

## Sheet: Supplementary Table S1
		Supplementary Table S1. Clinical parameters of DBD in individual genotypes of the virus
			BKPyV positive						BKPyV negative, n=54		p-value
		Parameters (units)	Genotype I, n=21		Genotype IV, n= 24		Total positive, n=49*
			Median	Q1-Q3	Median	Q1-Q3	Median	Q1-Q3	Median	Q1-Q3	BKPyV-positive vs. BKPyV- negative	BKPyV genotypes vs. BKPyV-negative
		Haematocrit (%)	36.40	30.30-43.80	31.30	26.60-35.30	34.10	30.30-40.10	32.25	26.00-39.10	0.653	0.194
		Haemoglobin (g/dL)	12.20	9.60-13.80	10.10	9.05-10.95	10.70	9.60-12.90	10.20	8.60-13.00	0.757	0.122
		Erythrocytes (106cells/µL)	3.78	3.27-4.29	3.39	2.96-3.89	3.61	3.19-4.27	3.62	2.93-4.16	0.992	0.438
		Leukocytes (103cells/µL)	11.07	7.50-17.13	10.85	7.92-17.00	11.07	7.72-16.90	12.45	8.90-17.60	0.346	0.632
		Eosinophils (%)	0.04	0.02-0.21	0.20	0.04-0.28	0.18	0.03-0.25	0.06	0.02-0.18	0.305	0.164
		Basophils (%)	0.01	0.01-0.03	0.01	0.01-0.03	0.01	0.01-0.03	0.02	0.01-0.04	0.121	0.272
		Creatinine (mg/dL)	1.29	0.90-1.80	1.00	0.70-1.40	1.05	0.80-1.60	1.10	0.80-1.60	0.723	0.207
		Urea (mg/dL)	58.00	36.00-65.00	48.50	26.45-76.00	53.00	30.50-67.00	50.00	32.00-73.20	0.899	0.822
		Total protein (g/dL)	5.30	5.00-5.90	5.15	4.55-5.85	5.30	4.80-5.80	5.10	4.70-5.80	0.610	0.702
		Albumin (g/dL)	3.00	2.80-3.40	3.00	2.40-3.30	3.00	2.70-3.30	2.95	2.70-3.30	0.741	0.803
		BKPyV-positive vs. negative – comparison of significance of differences between all positive results (without breakdown into genotypes) and negative results BKPyV types vs. negative – comparison of significance of differences between genotype I and IV and negative results * Positive results include the presence of four isolates identified as cases of co-infection (genotype I and IV).

## Sheet: Supplementary Table 2
			Supplementary Table S2. Parameters of inflammation in individual DBD groups
				BKPyV-positive						BKPyV-negative, n=54		p-value
			Parameters (units)	Genotype I, n=21		Genotype IV, n= 24		Total positive, n=49*
				Median	Q1-Q3	Median	Q1-Q3	Median	Q1-Q3	Median	Q1-Q3	BKPyV-positive vs. BKPyV- negative	BKPyV genotypes vs. BKPyV-negative
			Neutrophils (%)	9.08	5.80-15.70	8.66	6.66-14.08	8.71	6.04-14.08	10.39	7.40-15.08	0.248	0.51
			Monocytes (%)	0.46	0.22-0.78	0.54	0.31-0.72	0.47	0.27-0.74	0.46	0.26-0.77	0.858	0.800
			Lymphocytes (103cells/µL)	0.83	0.64-1.61	0.88	0.63-1.52	0.92	0.64-1.41	1.15	0.80-1.50	0.219	0.456
			NLR	6.94	5.00-17.07	8.96	6.73-19.64	8.26	5.63-17.07	8.42	5.52-15.49	0.779	0.560
			Platelets (103cells/µL)	137.00	83.00-220.00	139.50	90.00-194.00	148.00	90.00-205.00	150.50	100.00-202.00	0.437	0.738
			dNLR	4.14	3.29-8.80	4.96	4.02-7.15	4.56	3.30-6.52	5.46	3.70-9.82	0.082	0.346
			MLR	0.47	0.22-0.80	0.48	0.36-0.81	0.47	0.32-0.80	0.39	0.22-0.57	0.858	0.290
			PLR	133.87	68.38-214.29	171.52	101.42-226.59	139.13	70.00-224.24	125.70	75.00-201.59	0.242	0.694
			CRP (mg/mL)	166.00	154.00-262.00	123.00	96.00-204.00	155.00	114.00-232.00	136.00	44.00-161.00	0.072	0.045
			BKPyV-positive vs. negative – comparison of significance of differences between all positive results (without breakdown into genotypes) and negative results BKPyV genotypes vs. negative – comparison of significance of differences between genotype I and IV and negative results * Positive results include the presence of four isolates identified as cases of co-infection (genotype I and IV). NLR - Ne…

## Sheet: Supplementary Table S3
			Supplementary Table S3. Characteristics of the tested DBD
			Genotype I									Genotype IV			Co-infection with genotypes I and IV			Total pos			Total neg
	Parameters		I			Ib-2_POL_F			Ib-2_POL_K
	Blood group	A	11			6			5			13			1			25			23
		B	3			0			3			4			0			7			10
		AB	2			1			1			2			0			4			2
		0	5			1			4			5			3			13			19
	Rh	,,+"	14			5			9			22			4			40			46
		,,-"	7			3			4			2			0			9			8
	ICU days	1 to 3	10			4			6			9			2			21			25
		1 to 5	18			7			11			14			3			35			35
		1 to 7	18			7			11			19			4			41			42
		1-max	n	median	Q1-Q3	n	median	Q1-Q3	n	median	Q1-Q3	n	median	Q1-Q3	n	median	Q1-Q3	n	median	Q1-Q3	n	median	Q1-Q3
			21	4	3-4	8	3.5	3-4.5	13	4	3-4	24	5	3-6.5	4	3.5	2.5-5	49	4.0	3-6	54	4.0	2-7
	Age	to 39 years	5			4			1			7			1			13			28
		40 to 59	16			4			12			12			3			31			22
		over 60 years	0			0			0			5			0			5			4
		Total	n	median	Q1-Q3	n	median	Q1-Q3	n	median	Q1-Q3	n	median	Q1-Q3	n	median	Q1-Q3	n	median	Q1-Q3	n	median	Q1-Q3
			21	45	40-52	8	37.5	32-48.5	13	46	40-54	24	53.5	34-59	4	48.5	32.5-53	49	48	36-56	54	39	28-52
	Causes of death	Trauma - craniocerebral injuries	12			5			7			11			1			24			25
		Trauma - vascular events (hemorrhagic or ischemic stroke)	5			2			3			13			2			20			23
		Trauma - secondary brain injuries (brain edema, sudden cardiac arrest or poisoning)	4			1			3			0			1			5			6
	BMl	19-25	10			5			5			11			1			22			27
		>25	11			3			8			13			3			27			27
		Total	n	median	Q1-Q3	n	median	Q1-Q3	n	median	Q1-Q3	n	median	Q1-Q3	n	median	Q1-Q3	n	median	Q1-Q3	n	median	Q1-Q3
			21	25.69	21.97-27.76	8	24.25	21.61-27.76	13	26.23	24.46-29.68	24	25.31	21.37-26.91	4	27.65	24.26-33.06	49	25.39	22.22-27.76	54	25.15	23.15-27.76
	Sex	M	16			6			10			14			3			33			36
		F	5			2			3			10			1			16			18

## Sheet: Supplementary Table S4
				Supplementary Table S4. Comparison of the various levels of the selected parameters between genotypes, subtypes and BKPyV positive and negative groups
				Genotype I									Genotype IV			Co-infection with I and IV			Total pos			Total neg			p-value - BKPyV positive vs. negative
				I			Ib-2_POL_K			Ib-2_POL_F
		Parameters (units)	Group	n	median	Q1-Q3	n	median	Q1-Q3	n	median	Q1-Q3	n	median	Q1-Q3	n	median	Q1-Q3	n	median	Q1-Q3	n	median	Q1-Q3
		Diuresis (mL)	<4200	12	2850	2050-3750	6	3250	2000-4000	6	2525	2100-3500	13	3250	2300-4000	2	3150	2800-3500	27	3200	2100-4000	32	3050	2800-3750	0.726389
			>4200	9	5500	4650-6200	7	5900	4500-6350	2	5150	4800-5500	11	5500	5000-6000	2	6150	5000-7300	22	5500	4800-6200	22	5350	4650-6200	0.841858
			Total	21	4150	2700-4800	13	4500	3500-5900	8	3100	2225-4500	24	4200	3225-5250	4	4250	3150-6150	49	4200	3000-5000	54	3900	3000-5000	0.791479
		Creatynine (mg/dL)	<1,2	9	0.8	0.7-0.96	5	0.8	0.8-0.96	4	0.8	0.7-0.95	17	0.8	0.6-1	1	0.6	0.6-0.6	27	0.8	0.6-1	29	0.9	0.7-1	0.766082
			>1,2	12	1.75	1.35-2.45	8	1.465	1.3-1.75	4	2.45	2.05-3.44	7	1.6	1.4-1.9	3	2	1.6-2	22	1.75	1.4-2	25	1.6	1.4-2	0.684154
			Total	21	1.29	0.9-1.8	13	1.29	0.96-1.53	8	1.4	0.8-2.45	24	1	0.7-1.4	4	1.8	1.1-2	49	1.05	0.8-1.6	54	1.1	0.8-1.6	0.723
		Total Protein (g/dL)	<5,9	17	5.2	4.8-5.6	9	5.2	4.8-5.4	8	5.2	4.945-5.8	19	4.9	4.3-5.6	4	5.6	5.4-5.7	40	5.15	4.7-5.6	42	4.9	4.5-5.4	0.162669
			>5,9	4	6.3	6.05-6.6	4	6.3	6.05-6.6	0	0	0	5	6.4	6.3-6.5	0	0	0	9	6.4	6.2-6.5	12	6.4	6.15-6.55	0.943345
			Total	21	5.3	5-5.9	13	5.4	5-6	8	5.2	4.945-5.8	24	5.15	4.55-5.85	4	5.6	5.4-5.7	49	5.3	4.8-5.8	54	5.1	4.7-5.8	0.61
		Albumin (g/dL)	<3,5	17	2.84	2.7-3.13	11	2.84	2.7-3	6	2.965	2.6-3.26	21	2.91	2.3-3.2	4	3.15	2.95-3.3	42	2.92	2.6-3.26	43	2.8	2.4-3.1	0.193293
			>3,5	4	3.8	3.6-3.95	2	3.75	3.5-4	2	3.8	3.7-3.9	3	3.8	3.6-4.15	0	0	0	7	3.8	3.6-4	11	3.7	3.5-4	0.556074
			Total	21	3	2.8-3.4	13	2.93	2.8-3.35	8	3.195	2.7-3.55	24	3	2.4-3.3	4	3.15	2.95-3.3	49	3	2.7-3.3	54	2.95	2.7-3.3	0.741
		Platelets (103cells/µL)	<150	12	87	47-131.5	8	88	47-133	4	85.5	57.5-112.5	14	94.5	68-120	1	74	74-74	27	90	68-129	27	100	79-127	0.467472
			150-350	9	224	195-239	5	220	195-224	4	251.5	203.5-276.5	10	214	174-304	3	184	164-208	22	214	183-251	24	201	172-236	0.409586
			>350	0	0	0	0	0	0	0	0	0	0	0	0	0	0	0	0	0	0	3	496	453-506	NA
			Total	21	137	83-220	13	137	83-195	8	151	85.5-251.5	24	139.5	90-194	4	174	119-196	49	148	90-205	54	150.5	100-202	0.437
		Leukocytes (103cells/µL)	<4	2	3.6	3.4-3.8	1	3.4	3.4-3.4	1	3.8	3.8-3.8	0	0	0	0	0	0	2	3.6	3.4-3.8	3	2.75	1-3.95	0.77283
			4-10	8	7.61	6.25-8.45	6	7.31	5.6-7.8	2	8.65	7.5-9.8	10	7.05	5.6-9.47	1	8.49	8.49-8.49	19	7.5	5.6-9.1	17	8.2	7.2-9.3	0.140625
			>10	11	17.13	15.4-19.44	6	18.37	17.13-19.75	5	15.6	15.4-16.4	14	16.15	11.7-17.6	3	13.5	10.5-15.3	28	16	13.81-17.46	34	15.8	13.15-19.8	0.635603
			Total	21	11.07	7.5-17.13	13	9.1	6.9-17.3	8	13.235	8.65-16	24	10.85	7.92-17	4	12	9.5-14.4	49	11.07	7.72-16.9	54	12.45	8.9-17.6	0.346
		Neutrophils (%)	<2,5	1	2.29	2.29-2.29	1	2.29	2.29-2.29	0	0	0	0	0	0	0	0	0	1	2.29	2.29-2.29	2	1.535	0.97-2.1	NA
			2,5-8	9	5.8	4.3-6.04	6	5.59	4.3-5.92	3	6.04	3.01-7.4	8	5.19	4.51-6.66	2	7.01	6.1-7.92	19	5.8	4.3-7.23	16	6.525	5.42-7.41	0.164299
			>8	11	15.7	12.66-16.07	6	15.985	12.93-18.14	5	14.17	11.81-15.7	16	12.4	8.62-15.11	2	11.645	11.2-12.09	29	12.93	9.31-15.9	36	13.945	10.39-17.6	0.451921
			Total	21	9.08	5.8-15.7	13	7.89	5.38-15.9	8	10.445	6.72-14.94	24	8.615	6.66-14.075	4	9.56	7.01-11.645	49	8.71	6.04-14.08	54	10.39	7.4-15.08	0.248112
		Lymphocytes (103cells/µL)	<1	11	0.64	0.52-0.82	7	0.64	0.52-0.82	4	0.685	0.56-0.79	14	0.65	0.58-0.79	1	0.72	0.72-0.72	26	0.65	0.58-0.79	20	0.69	0.55-0.87	0.520487
			>1	10	1.62	1.36-1.88	6	1.51	1.36-1.88	4	1.71	1.33-1.97	10	1.645	1.37-1.87	3	1.28	1.17-1.36	23	1.61	1.34-1.87	34	1.46	1.18-1.68	0.301664
			Total	21	0.83	0.64-1.61	13	0.82	0.64-1.41	8	0.925	0.685-1.71	24	0.875	0.63-1.515	4	1.225	0.95-1.32	49	0.92	0.64-1.41	54	1.15	0.8-1.5	0.219
		Viral load		21	6700	8.00E+02-5.40E+04	13	3800	2.80E+02-5.90E+04	8	7000	3.65E+03-3.18E+04	24	5300	7.80E+02-5.85E+04	4	4200	1.77E+03-3.07E+04	49	5300	8.00E+02-5.40E+04	NA

## Sheet: Supplementary Table S5
			Supplementary Table S5. Comparison of the selected parameters between genotypes, subtypes and BKPyV positive and negative groups
				BKPyV positive								BKPyV negative		p-value - subtypes vs genotype IV vs negative
			Parameters (units)	Genotype I		Ib-2_POL_K		Ib-2_POL_F		Genotype IV
				Median	Q1-Q3	Median	Q1-Q3	Median	Q1-Q3	Median	Q1-Q3	Median	Q1-Q3
			Diuresis (mL)	4150	2700-4800	4500	3500-5900	3100	2225-4500	4200	3225-5250	3900	3000-5000	0.432
			Creatynine (mg/dL)	1.29	0.9-1.8	1.29	0.96-1.53	1.4	0.8-2.45	1	0.7-1.4	1.1	0.8-1.6	0.3496
			Urea (mg/dL)	58	36-65	53	28-64.9	60	54.5-66.5	48.5	26.45-76	50	32-73.2	0.694
			Hematocrit (%)	36.4	30.3-43.8	36	23.1-43.8	38.5	31.7-43.65	31.3	26.6-35.3	32.25	26-39.1	0.235
			Hemoglobin (g/dL)	12.2	9.6-13.8	11.9	8.3-13.8	12.55	10.65-13.95	10.1	9.05-10.95	10.2	8.6-13	0.156
			Leukocytes (103cells/µL)	11.07	7.5-17.13	9.1	6.9-17.3	13.235	8.65-16	10.85	7.92-17	12.45	8.9-17.6	0.811
			Platelets (103cells/µL)	137	83-220	137	83-195	151	85.5-251.5	139.5	90-194	150.5	100-202	0.819
			Total Protein (g/dL)	5.3	5-5.9	5.4	5-6	5.2	4.945-5.8	5.15	4.55-5.85	5.1	4.7-5.8	0.825
			Albumin (g/dL)	3	2.8-3.4	2.93	2.8-3.35	3.195	2.7-3.55	3	2.4-3.3	2.95	2.7-3.3	0.819
			CRP (mg/mL)	166	154-262	166	128-262	176	159.5-247.5	123	96-204	136	44-161	0.096
			Erythrocytes(106cells/µL)	3.78	3.27-4.29	3.75	2.44-4.29	3.92	3.5-4.57	3.39	2.955-3.89	3.615	2.93-4.16	0.361
			Neutrophils (%)	9.08	5.8-15.7	7.89	5.38-15.9	10.445	6.72-14.935	8.615	6.66-14.075	10.39	7.4-15.08	0.695
			Lymphocytes (103cells/µL)	0.83	0.64-1.61	0.82	0.64-1.41	0.925	0.685-1.71	0.875	0.63-1.515	1.15	0.8-1.5	0.639
			NLR	6.93548	5-17.07	7.66019	5-15.77	5.74606	4.83-21.46	8.95875	6.73-19.64	8.41623	5.52-15.49	0.754
			dNLR	4.14	3.29-8.8	3.53947	2.9-6.52	4.3499	3.55-11.27	4.95503	4.02-7.15	5.46322	3.7-9.82	0.404
			Monocytes (%)	0.46	0.22-0.78	0.55	0.31-0.86	0.275	0.175-0.665	0.54	0.31-0.72	0.46	0.26-0.77	0.569
			MLR	0.471963	0.22-0.8	0.604743	0.24-0.8	0.312745	0.15-0.68	0.478317	0.36-0.81	0.389805	0.22-0.57	0.247
			PLR	133.871	68.38-214.29	133.871	68.38-213.59	127.65	59.54-288.75	171.522	101.42-226.6	125.699	75-201.59	0.855
			Eosinophils (%)	0.04	0.02-0.21	0.03	0.02-0.21	0.12	0.025-0.225	0.2	0.035-0.28	0.055	0.02-0.18	0.238
			Basophils (%)	0.01	0.01-0.03	0.01	0.01-0.03	0.015	0.01-0.025	0.01	0.01-0.03	0.02	0.01-0.04	0.456
			NLR			Neutrophils/Lymphocytes Ratio
			dNLR			Derived Neutrophils/Lymphocytes Ratio
			PLR			Plate/Lymphocytes Ratio
			MLR			Monocyte/Lymphocytes Ratio

## Sheet: Supplementary Table S6
			Supplementary Table S6. Characterization of clinical parameters depending on viral load
					Neg, n=54		Viral load < 105, n=41		Viral load ≥105, n=8		p-value
				Parameters (units)	median	Q1-Q3	median	Q1-Q3	median	Q1-Q3
				BMl	25.15	23.15-27.76	26.04	22.22-27.78	24.36	20.75-25.31	0.252
				Diuresis (mL)	3900	3000-5000	4200	3250-5500	2700	2000-4900	0.214
				Creatinine (mg/dL)	1.1	0.8-1.6	1	0.7-1.7	1.18	0.8-1.35	0.942
				Urea (mg/dL)	50	32-73.2	53	35.6-67	48.5	26.95-66.5	0.967
				Haematocrit (%)	32.25	26-39.1	32	27.9-40	39.95	35.8-43.5	0.113
				Haemoglobin (g/dL)	10.2	8.6-13	10.5	9.3-12.4	12.8	11.45-13.9	0.173
				Leukocytes (103cells/µL)	12.45	8.9-17.6	10.6	7.72-15.6	14	8.35-18.9	0.46
				Platelets (103cells/µL)	150.5	100-202	148	83-195	152.5	125-214.5	0.64
				Total protein (g/dL)	5.1	4.7-5.8	5.2	4.8-5.8	5.85	5.65-6.2	0.153
				Albumin (g/dL)	2.95	2.7-3.3	2.93	2.7-3.3	3.38	3.05-3.45	0.199
				CRP (mg/mL)	136	44-161	155	117-247	154	57-188	0.218
				Erythrocytes (106cells/µL)	3.62	2.93-4.16	3.54	3.1-4.01	4.23	3.75-4.64	0.163
				Neutrophils (%)	10.39	7.4-15.08	8.52	6.04-12.93	11.63	6.39-15.58	0.359
				Lymphocytes (103cells/µL)	1.15	0.8-1.5	0.83	0.62-1.36	1.62	1.1-1.73	0.034
				NLR	8.42	5.52-15.49	8.55	5.92-18.74	6.87	4.88-9.47	0.45
				dNLR	5.46	3.7-9.82	4.56	3.29-7.93	4.54	3.31-5.13	0.167
				Monocytes (%)	0.46	0.26-0.77	0.47	0.28-0.72	0.51	0.17-0.75	0.868
				MLR	0.39	0.22-0.57	0.48	0.34-0.86	0.27	0.14-0.47	0.06
				PLR	125.7	75-201.59	161.45	70-248.08	110.69	72.35-153.1	0.333
				Eosinophils (%)	0.06	0.02-0.18	0.15	0.03-0.24	0.24	0.08-0.51	0.115
				Basophils (%)	0.02	0.01-0.04	0.01	0.01-0.03	0.03	0.02-0.04	0.17
